# Supplementary material for: Gemcitabine Direct Electrochemical Detection from Pharmaceutical Formulations Using a Boron-Doped Diamond Electrode
Source: Pharmaceuticals (Basel). 2021 Sep 10;14(9):912. doi: 10.3390/ph14090912 (PMC8466666; doi:10.3390/ph14090912)
Supplement: Supplementary file 1 [file pharmaceuticals-14-00912-s001.zip]

Archive with 1 entries (1 files):
- pharmaceuticals-1348570-supplementary.pdf
